# Supplementary material for: Ozone promotes macrophage efferocytosis and alleviates neuropathic pain by activating the AMPK/Gas6-MerTK/SOCS3 signaling pathway
Source: Front Immunol. 2024 Nov 19;15:1455771. doi: 10.3389/fimmu.2024.1455771 (PMC11611719; doi:10.3389/fimmu.2024.1455771)
Supplement: Supplementary file 2 [file DataSheet2.xlsx]

## Sheet: Figure 3
	B
	p-mertk
									actin
	E
	p-ampk
									actin
	F
		p-AMPK							actin
	G
								丽春红染色
	GAS6
	J
		p-ADAM17							actin

## Sheet: Figure 4
	A
	SOCS3					actin
	B
	SOCS1							ACTIN

## Sheet: Figure 5
	A
	P-AMPK
								ACTIN
	B
	P-AMPK
								actin
	C
	GAS6
								actin
	D
								丽春红
	GAS6
	E
									actin
		GAS6
	F
	GAS6							丽春红
	G
	protein S						ACTIN
	H
	pros							丽春红
	I
	p-adam17
	actin
	J
								actin
	p-mertk
	K
	SOCS3				actin
	L
	SOCS1							ACTIN
